# Supplementary material for: Effects of Different Land Use Types and Soil Depths on Soil Mineral Elements, Soil Enzyme Activity, and Fungal Community in Karst Area of Southwest China
Source: Int J Environ Res Public Health. 2022 Mar 7;19(5):3120. doi: 10.3390/ijerph19053120 (PMC8910417; doi:10.3390/ijerph19053120)
Supplement: Supplementary file 1 [file ijerph-19-03120-s001.zip]

Archive with 1 entries (1 files):
- ijerph-1602648-supplementary.pdf
